# Supplementary material for: Genotype and Phenotype Interaction between OsWKRYq6 and BLB after Xanthomonas oryzae pv. Oryzae Inoculation in the Field
Source: Plants (Basel). 2022 Jan 21;11(3):287. doi: 10.3390/plants11030287 (PMC8840003; doi:10.3390/plants11030287)
Supplement: Supplementary file 1 [file plants-11-00287-s001.zip]

Archive with 1 entries (1 files):
- Plants_supplementary materials_clear_2.pdf
